# Supplementary material for: Mechanisms of thyrotropin receptor–mediated phenotype variability deciphered by gene mutations and M453T-knockin model
Source: JCI Insight. 2024 Jan 9;9(4):e167092. doi: 10.1172/jci.insight.167092 (PMC11143923; doi:10.1172/jci.insight.167092)
Supplement: Supporting data values [file jciinsight-9-167092-s023.xlsx]

## Sheet: Fig. 3A
				WT								I640V								S237N
Basal	1.32409	-2.92463	-0.80086	2.4014	0.366075	0.33459	-1.06674	0.366075	3.44369	1.72235	2.54554	1.62335	2.05383	1.57446	1.2999	0.885264	0.686087	3.34109	0.576541	0.61827	1.19383	1.93133	2.08956	1.70304
TSH	5.23765	4.83931	5.54984	5.04489	4.20327	4.03824	4.04635	4.21169	5.03708	4.70046	4.60777	5.03708	3.79339	4.00595	3.82434	3.67885	4.33882	4.65033	4.08001	3.76334	3.41204	4.32278	3.84766	4.48207

## Sheet: Fig. 3C
	WT	S237N	I640V	Ctrl
	0.889241	1.01353	1.65999	0.00477317
	0.659009	0.615041	2.29079	0.0027052
	1.49378	0.501505	1.56796	0.00429242

## Sheet: Fig. 3D
	WT	S237A	S237D	S237V	M453T	M453V	D633H
	0.125065	-0.306651	-0.0604902	-0.645453	2.71003	1.67648	2.81398
	-0.27348	-0.37536	-0.48499	-0.56299	2.7509	1.85954	2.63777
	0.048444	-0.08906	-0.08906	-0.41099	2.84073	1.72652	2.88547
	0.099974	-0.11821	-0.30665	-0.27348	3.23287	1.64212	2.82167
	0.171587	0.361514	-0.36383	-0.54056	2.50391	1.20621	2.22858
	0.189632	0.153546	-0.43782	-0.30867	2.56592	1.2573	2.44342
	-0.05399			-0.60662	2.27016	1.24703	2.56592
	-0.15362
	-0.15362

## Sheet: Fig. 3E
	WT	S237A	S237D	S237V	M453T	M453V	D633H
	3.69963	4.0203	4.06637	4.07444	4.19338	4.16946	3.77884
	3.5571	4.12972	3.77884	3.82359	4.18446	3.74282	3.70588
	3.50788	4.21691	4.05825	4.06637	4.19338	4.07444	3.71417
	3.36248	3.91274	3.5007	3.90552	4.34123	3.81591	3.70588
	4.48386	4.4853	4.4841	4.4823	4.48758	4.48374	4.48398
	4.48518	4.48506	4.09754	4.23431	4.4877	4.48506	4.48422
	4.48422			4.34405	4.48698	4.48446	4.48434
	4.34405
	4.34405

## Sheet: Fig. 3F
					Basal								5 IU hCG								50 IU hCG								100 IU hCG
	WT	1.32409	-2.92463	-0.80086	2.4014	0.366075	0.33459	-1.06674	0.366075	0.865647	1.53032	2.33502	1.6416	0.386882	-0.692488	-0.13478	-0.276059	1.65973	2.98303	0.659212	0.590541	1.27565	1.144	1.56681	1.11045	2.63703	0.339024	2.26002	3.16015	1.35602	0.577849	0.758166	0.804079
	I640V	3.44369	1.72235	2.54554	1.62335	2.05383	1.57446	1.2999	0.885264	0.385654	2.12917	2.34244	2.8089	1.21853	1.58973	2.21021	1.95307	2.53844	1.4536	2.29769	3.52682	1.89497	2.12517	1.93858	2.20314	2.61606	2.27513	2.61606	2.33502	2.4695	1.88768	2.60861	1.93858
	S237N	0.686087	3.34109	0.576541	0.61827	1.19383	1.93133	2.08956	1.70304	0.192424	1.86926	1.36462	1.4536	1.05108	0.849406	1.30796	1.16068	2.8089	1.18779	1.65973	1.92784	1.88039	2.7128	2.24548	2.94964	1.81819	1.66876	1.86081	2.70637	1.9603	1.95307	1.93858	2.06098

## Sheet: Fig. 4B
Thyroid weight (g)
Age group			1 month				> 6 months
Genotype		WT	HET	HOM		WT	HET	HOM
		2.1	1.8	1.3		1.3	3.1	7.5
		1	1.1	1.2		2.6	2.9	3.4
		1.8	2.2	1.6		1.7	4.4	8.6
		1.6	1.9	1.6		1.2	2.8	6.6
		1	2.3	1.6		2.1	4.3	9.6
		1.3	1.8	1.3		2.7	3.8	11.9
		1.2	1.4	1.6		4.2	4.4	5.2
		1.4	1.4	1.8		3.1	5.2	6.6
		1.4	1.6	1.5		3.7	5.4	6
		1.9	2	2		3.2	7.8
		1.7	1.1	2.1
		2	2

## Sheet: Fig. 4C
TSH (pg/ml)
Age group			1 month				> 6 months
Genotype		WT	HET	HOM		WT	HET	HOM
		198.406	127.547	51.044		347.631	114.546	216.303
		296.443	274.119	56.746		163.789	108.817	812.68
		136.035	141.455	53.793		290.613	160.93	525.083
		264.987	46.145	104.751		73.829	94.45	399.736
		208.286	58.974	43.452		197.83	132.969	284.82
		152.802	96.861	121.588		602.73	1192.51	598.17
		121.588	93.984	319.71		147.963	1181.55	916.174
		319.17	210.49	248.885		289.758	277.673	503.01
		130.23	192.074	54.529		229.339		1035.91
		47.771	467.421	57.116				356.17
		40.249	174.757	111.81
		450.88	120.155	49.404
		100.146		251.371
		139.159		45.425
		170.677		39.542
		94.182		54.161
		449.895		118.112
T4 (µg/ml)
Age group			1 month				> 6 months
Genotype		WT	HET	HOM		WT	HET	HOM
		39.7982	41.4823	44.334		40.9375	37.5886	38.7498
		47.2623	37.4521	45.128		43.2908	27.3906	34.3094
		43.8861	42.1079	40.6548		41.9181	33.2796	40.8493
		42.6881	28.6905	40.7547		35.3778	46.2976	40.1187
		42.4238	36.2721	32.7333		42.2347	36.7108	38.682
		34.6106	34.533	43.8998		40.0248	38.2957	33.4157
		42.8877	42.9573	43.618		48.4913	34.6932	28.145
		41.6057	43.672	41.4068		44.2892	26.5138	45.578
		45.187	46.9501	48.4597		39.0425	33.8232	35.7523
		43.2467	45.8903	40.4977		40.2607	43.8182	37.6537
		42.3148	40.1237	36.5446			47.1593	40.0924
		37.3748	38.4373

## Sheet: Fig. 4D
TSH (pg/ml)
Age group			1 month				> 6 months
Genotype		WT	HET	HOM		WT	HET	HOM
		205.408	46.81	19.088		402.172	293.385	67.659
		284.808	219.422	8.049		188.371	310.551	16.752
		168.993	306.258	13.84		312.392	80.223	22.602
		202.364	23.188			262.164	46.217	9.203
			37.329			322.823	326.507	23.188
			50.969
			11.517
			16.169
			22.015
			20.844
			31.423
			131.989
T4 (µg/ml)
Age group			1 month				> 6 months
Genotype		WT	HET	HOM		WT	HET	HOM
		40.6003	27.3792	33.6152		47.9688	53.3416	52.852
		22.8648	17.6627	122.479		56.3497	41.7653	62.1811
		35.7819	44.0681	142.651		48.0935	43.8674	38.0326
		36.6913	40.0163			39.7556	33.1139	51.1007
			81.4875			44.3849	46.6992	45.469
			41.8907
			53.6954
			76.2021
			25.41
			83.5505
			94.7217
			63.4688

## Sheet: Fig. 5B
		Female Weight (g)										Female Tail length (mm)										Male Weight (g)												Male Tail length (mm)
Group			WT High-iodine diet							Group			WT High-iodine diet						Group					WT High-iodine diet							Group					WT High-iodine diet
Week 3		10.2	9.8	5.7	5.9	11.1				Week 3		59	61	54	53	60			Week 3		9.2	7	7.8	6.5	5.2	7.5	9.5	11.2	10.9		Week 3		60	59	57	58	50	55	61	59	60
Week 4		15.2	14	11.3	11.1	16.3				Week 4		65	69	61	58	65			Week 4		16.1	13.4	14.4	12.7	10.9	14.2	15.7	18.5	18.4		Week 4		66	67	65	64	59	64	65	70	71
Week 6		17.6	17.6	14.4	15.3	19				Week 6		69	77	67	70	77			Week 6		22.3	21	20.9	19.9	17.1	19.6	23.1	24.8	24.9		Week 6		76	78	75	76	72	74	75	81	80
Week 8		18.8	18	15.8	18.1	20.6				Week 8		74	77	71	73	76			Week 8		30.4	23.6	22.8	22.4	19.2	21.1	25.1	26	26.8		Week 8		80	79	73	77	71	76	75	79	79
Group				HET High-iodine diet						Group			HET High-iodine diet						Group				HET High-iodine diet								Group				HET High-iodine diet
Week 3		8	10.3	9.5	9.1	9.8	10.7			Week 3		54	58	55	56	63	63		Week 3		9.1	10.3	10.3	9.7	9.9	10					Week 3		57	60	60	59	62	60
Week 4		12.6	15.2	15	14.1	12.2	14.1			Week 4		56	61	64	63	64	66		Week 4		14.3	17.1	17.1	15.7	16.1	17.8					Week 4		66	68	68	72	66	70
Week 6		15.5	16.7	16.2	15.9	14	16.4			Week 6		71	71	71	68	75			Week 6		21.1	21.8	22.1	22.4	21.5	22.6					Week 6		73	73	75	71	74	78
Week 8		17.3	16.6	16.5	14.2	16.7				Week 8		74	72	75	73	79			Week 8		24.2	24.3	25.2	23.5	24.1						Week 8		75	79	80	75	77
Group				HOM High-iodine diet						Group			HOM High-iodine diet						Group			HOM High-iodine diet									Group			HOM High-iodine diet
Week 3		8.4	9.8	10.2	9.9	10	10.1			Week 3		56	52	60	64	57	62		Week 3		10.2	9.5	8	8.8							Week 3		58	60	56	59
Week 4		13.7	13.8	14.2	14.7	14.3	13.8			Week 4		64	68	67	65	66	69		Week 4		15.8	15.5	14.4	15.3							Week 4		67	69	67	65
Week 6		16.6	16.1	16	16.4	16.1	16.5			Week 6		68	70	74	73	75	73		Week 6		22.5	22.5	21.1	22.5							Week 6		70	74	75	74
Week 8		17.3	16.7	17	16.7	17.3	17.1			Week 8		74	75	74	76	74	76		Week 8		25.1	25.7	24.4	25.2	26.4						Week 8		74	79		75	78
Group				WT Sufficient-iodine diet						Group			WT Sufficient-iodine diet						Group			WT Sufficient-iodine diet									Group			WT Sufficient-iodine diet
Week 3		8.5	11.6	12.7	12.5	10.8	9			Week 3		63	65	65	62	65			Week 3		10.6	8.2	8	12.8	10.9	9.4					Week 3		60	55	60	66	63	60
Week 4		14.5	14.1	15.7	15.3	14.9	14.1			Week 4		72	67	65	65	69			Week 4		24.4	21.5	19.6	24.1	22.6	22.3					Week 4		71	64	68	69	70	66
Week 6		15.4	16.8	17.8	18.5	16.6	16.2			Week 6		74	72	74	71	79			Week 6		24.4	21.5	19.6	24.1	22.6	22.3					Week 6		72	68	71	78	72	77
Week 8		15.9	17.9	18.7	18.7	18.4	19.3			Week 8		76	75	76	72	80			Week 8		26.8	24.6	23.4	25.4	32.1	24.9					Week 8		76	75	79	74	75	76
Group				HET Sufficient-iodine diet						Group			HET Sufficient-iodine diet						Group			HET Sufficient-iodine diet									Group			HET Sufficient-iodine diet
Week 3		6.2	10.1	7.4	9	9.9	8.2	9.9		Week 3		54	60	56	59	63	58		Week 3		9.1	11	7.2	9.8	10	9.8	9.5				Week 3		56	61	59	63	62	62	57
Week 4		11	14.3	11.3	14.4	13.9	12.5	14.5		Week 4		64	69	61	67	66	67		Week 4		15.2	16.6	11.6	16.6	17.3	15	17.4				Week 4		66	69	63	72	70	70	64
Week 6		15.8	17	15.5	16.9	16.9	15.8	16.8		Week 6		70	77	68	72	75	76		Week 6		22.8	23.6	18.9	21.7	23	21.1	23.3				Week 6		74	76	72	75	78	73	74
Week 8		17.5	18.1	16.8	18.6	18	17.7			Week 8		76	76	74	75	74	74		Week 8		24.2	26.4	21.9	25.2	26.3		25.5				Week 8		76	76	75	81	79	76
Group		HOM Sufficient-iodine diet								Group		HOM Sufficient-iodine diet							Group			HOM High-iodine-diet									Group			HOM Sufficient-iodine diet
Week 3		8.5	7.3	8.6						Week 3		56	51	59					Week 3		6.3	9.8	8.5	10.1	7.7						Week 3		48	60	54	61	58
Week 4		14.3	12.3	14						Week 4		65	64	68					Week 4		12.5	18.3	16.2	18.5	16.1						Week 4		62	70	67	65	63
Week 6		17.4	17.7	16.6						Week 6		70	70	73					Week 6		21.6	25.2	25.7	23.9	23.3						Week 6		71	74	74	71	74
Week 8		19.4	19	18.7						Week 8		77	75	74					Week 8		23.9	28.3	28.7	28.1	26.4	29.8					Week 8		74	75	76	75	71	74

## Sheet: Fig. 5C
Thyroid weight (mg)
		Female, high-iodine diet				Male, high-iodine diet
		WT	HET	HOM		WT	HET	HOM
		2.4	2.5	3.3		1.1	3.2	3.7
		2.3	4.3	2.7		2.7	3.1	3.2
		2.1	2.4	2.8		1.7	3.3	4.4
		1.8	1.8	2.5		2.3	2.5	3.6
		2.8	1.7	2.7		2.9	3.1	2.9
				2.8		3.6
						2.4
						2.6
		Female, sufficient-iodine diet				Male, sufficient-iodine diet
		WT	HET	HOM		WT	HET	HOM
		1.1	3.1	6.6		2.7	2.8	5.9
		2.3	2	7.3		2.7	2.4	6.2
		2.6	2.1	5.5		1.5	1.4	1.9
		2.3	2.4			3.1	2.9	7.2
		2.3	2.8			2.7	3.5	5.1
		1.8	2				3.3	5.8

[truncated: 4 more sheets: Fig. 5D, Fig. 5E, Fig. 6D, Fig. 7B]
